# Supplementary material for: Identification of microRNAs in the Lyme Disease Vector Ixodes scapularis
Source: Int J Mol Sci. 2022 May 16;23(10):5565. doi: 10.3390/ijms23105565 (PMC9141961; doi:10.3390/ijms23105565)
Supplement: Supplementary file 1 [file ijms-23-05565-s001.zip]

Archive with 1 entries (1 files):
- ijms-1705369-supplementary.pdf
